# Supplementary material for: Searching for Low Probability Opening Events in a DNA Sliding Clamp
Source: Life (Basel). 2022 Feb 9;12(2):261. doi: 10.3390/life12020261 (PMC8876151; doi:10.3390/life12020261)
Supplement: Supplementary file 1 [file life-12-00261-s001.zip]

Archive with 1 entries (1 files):
- life-1555733-supplementary.pdf
